# Supplementary material for: First Principle Study on Electronic and Transport Properties of Finite-Length Nanoribbons and Nanodiscs for Selected Two-Dimensional Materials
Source: Molecules. 2022 Mar 29;27(7):2228. doi: 10.3390/molecules27072228 (PMC9000399; doi:10.3390/molecules27072228)
Supplement: Supplementary file 1 [file molecules-27-02228-s001.zip]

Archive with 1 entries (1 files):
- molecules-1639385-supplementary.pdf
